# Supplementary material for: Antibacterial Effect of 16 Essential Oils and Modulation of mex Efflux Pumps Gene Expression on Multidrug-Resistant Pseudomonas aeruginosa Clinical Isolates: Is Cinnamon a Good Fighter?
Source: Antibiotics (Basel). 2023 Jan 12;12(1):163. doi: 10.3390/antibiotics12010163 (PMC9854426; doi:10.3390/antibiotics12010163)
Supplement: Supplementary file 1 [file antibiotics-12-00163-s001.zip]

Archive with 1 entries (1 files):
- antibiotics-2151200-supplementary.pdf
